# Supplementary material for: Optimized Whole-Genome Amplification Strategy for Extremely AT-Biased Template
Source: DNA Res. 2014 Sep 19;21(6):661–71. doi: 10.1093/dnares/dsu028 (PMC4263299; doi:10.1093/dnares/dsu028)
Supplement: Supplementary Data [file supp_dsu028_dsu028supp_tables.xls]

## Sheet: Table S1
Supplementary Table S1
			Tandem repeat analysis
			Indices	Period size	Copy number	Consensus Size	Matches (%)	Indels (%)	Score	Sequence
			Pf_5:78742--79606	18	48.1	18	92	1	1052	AACACAAGAACCAGTAAC
			Pf_5:76937--77183	18	13.7	18	79	1	172	ACAACACAAGAACCAACC
			Pf_5:75702--75889	18	10.4	18	95	0	338	AGTAACAACACAAGAACC
			Region showing excessive amplification in P. falciparum chromosome 5 (Fig 2, *1) was analysed using Tandem repeat finder. Top three of the tandem repeat sequences are shown.

## Sheet: Table S2
Supplementary Table S2
De novo SNP calls:			Order: WGA/non-WGA
	2a) All regions								2b) Coding regions only
Sample	A/A	A/M	A/R	M/A	M/M	M/R	Total		A/A	A/M	A/R	M/A	M/M	M/R	Total	Identical call	Other	WGA_new_allele
3D7_Glasgow	131	2	0	2	50	0	185		0	0	0	0	7	0	7	7	0	0
JC3	20803	411	0	271	4848	7	26340		3671	29	0	23	689	1	4413	4360	29	24
QF5	20726	290	0	670	4522	4	26212		3619	21	0	109	712	0	4461	4331	21	109
JF6	19890	338	3	1102	4550	7	25890		3630	23	0	71	701	0	4425	4331	23	71
TF1	21700	364	0	268	4639	4	26975		3762	21	0	26	690	0	4499	4452	21	26
DEV_18_05_11	21743	428	0	301	4802	8	27282		3683	41	0	24	689	0	4437	4372	41	24
7G8_NIH	20498	361	0	273	4505	13	25650		3649	36	0	25	670	1	4381	4319	36	26
GB4_NIH	20841	388	0	294	4991	6	26520		3683	24	0	24	756	0	4487	4439	24	24
WE2	21155	412	0	254	4734	6	26561		3642	32	0	23	686	0	4383	4328	32	23
D2_18_05_11	15489	648	0	667	9937	19	26760		2629	95	0	109	1824	2	4659	4453	95	111
NIC_18_05_11	20093	498	0	184	4323	6	25104		3651	54	0	13	664	1	4383	4315	54	14
NF10	20235	324	0	365	4371	3	25298		3633	24	0	54	681	2	4394	4314	24	56
XF12_18_05_11	20859	364	0	352	4721	5	26301		3642	32	0	33	660	0	4367	4302	32	33
AL2_13_05_11	20371	349	0	304	4707	8	25739		3649	23	0	22	689	0	4383	4338	23	22
XD8	20305	454	2	619	4074	17	25471		3499	39	0	91	671	2	4302	4170	39	93
JON	20112	465	2	1097	3861	22	25559		3504	37	0	220	689	2	4452	4193	37	222
JC9	19136	456	3	340	3557	30	23522		3552	51	0	66	577	1	4247	4129	51	67
Median	20371	388	0	304	4550	7			3642	32	0	26	689	0		4328	32	26
	De novo SNP calling. WGA and non-WGA data were analysed for de novo SNP calling concordance. Matching WGA and non-WGA sequence data from cross samples were paired and the SNP calling performed simultaneously. Concordance rates were generated by comparing matching WGA and non-WGA calls. Table 2a shows comparison of all calls covering the entire genome while Table2b shows a subset of all calls cove…

## Sheet: Table S3
Supplementary Table S3
De novo Indel calling		Order: WGA/non-WGA
	3a) All regions								3b) Coding regions only
Sample	A/A	A/M	A/R	M/A	M/M	M/R	Total		A/A	A/M	A/R	M/A	M/M	M/R	Total
3D7_Glasgow	135	0	0	3	23	5	166		9	0	0	0	1	0	10
JC3	20372	216	10	319	3596	32	24545		1497	7	2	10	215	1	1732
QF5	20328	155	11	502	4294	30	25320		1356	5	0	60	241	0	1662
JF6	16668	158	15	1617	3238	58	21754		1319	3	1	52	235	1	1611
TF1	19862	130	5	277	4297	19	24590		1328	2	0	5	206	2	1543
DEV_18_05_11	19845	204	9	205	3716	37	24016		1239	8	0	3	219	1	1470
7G8_NIH	20851	211	12	265	3643	28	25010		1470	13	1	7	213	2	1706
GB4_NIH	20884	216	12	270	3638	31	25051		1533	12	0	11	187	2	1745
WE2	20408	222	11	226	3707	41	24615		1399	5	1	6	186	4	1601
D2_18_05_11	14808	435	5	567	9485	66	25366		1095	24	0	25	748	6	1898
NIC_18_05_11	20804	295	6	221	3662	33	25021		1482	11	0	5	213	0	1711
NF10	20675	203	15	392	3492	32	24809		1526	10	0	15	172	4	1727
XF12_18_05_11	20847	141	9	327	3603	24	24951		1502	7	1	6	216	3	1735
AL2_13_05_11	20784	186	10	336	3394	33	24743		1547	6	0	4	179	2	1738
XD8	19276	155	7	870	3444	44	23796		1413	11	0	60	194	1	1679
JON	17935	145	8	906	3613	39	22646		1220	4	0	52	175	1	1452
JC9	18924	158	9	623	2945	25	22684		1442	2	1	21	163	2	1631
Median	20328	186	9	327	3613	32			1413	7	0	10	206	2
		De novo Indel calling . WGA and non-WGA data were analysed for de novo Indel calling concordance. Matching WGA and non-WGA sequence data from cross samples were paired and the SNP calling performed simultaneously. Concordance rates were generated by comparing matching WGA and non-WGA calls. Table 3a shows comparison of all calls covering the entire genome while Table3b shows a subset of all calls…

## Sheet: Table S4
Supplementary Table S4
In silico genotyping:	Order: WGA/non-WGA
Total SNPs	20737
Sample	Perfect Concordance	WGA missing alleles	WGA new allele	Undetermined
JF6	0.831129	0.0211451	0.136574	0.0111519
QF5	0.870957	0.0120691	0.104712	0.0122622
JON	0.886792	0.0134692	0.0862702	0.0134692
XD8	0.901806	0.0109105	0.0777252	0.00955875
JC9	0.922661	0.0600077	0.00140002	0.0159313
D2_18_05_11	0.941103	0.00936565	0.0121174	0.0374143
NF10	0.951289	0.00941392	0.0313315	0.00796563
TF1	0.968427	0.0168485	0.00231727	0.0124071
DEV_18_05_11	0.979531	0.00622767	0.00458627	0.00965531
XF12_18_05_11	0.97982	0.00917254	0.000965531	0.0100415
7G8_NIH	0.979869	0.00762769	0.00526214	0.00724148
AL2_13_05_11	0.980014	0.00994496	0.00183451	0.00820701
WE2	0.981317	0.00540697	0.00603457	0.00724148
JC3	0.98151	0.00685527	0.00168968	0.00994496
GB4_NIH	0.981558	0.00893116	0.00251038	0.0070001
NIC_18_05_11	0.981896	0.00511731	0.00482765	0.00815873
3D7_Glasgow	0.995848	0.0024621	4.82765e-05	0.0016414
Median	0.979531	0.00936565	0.00482765	0.00965531
Mean	0.947972	0.0126456	0.0282474	0.0111348
	In silico genotyping concordance analysis. 20,737 high-quality SNP positions were genotyped in both WGA and non-WGA samples. Call comparison was performed between matched pairs of corresponding WGA and non-WGA data sets and results were grouped into: Perfect Concordance, representing alleles that were identical in both WGA and non-WGA; WGA Missing Alleles, representing alleles present in non-WGA …
